# Supplementary material for: Risk factors for periventricular-intraventricular haemorrhage severity in preterm infants: a propensity score-matched analysis
Source: BMC Pediatr. 2023 Jul 5;23:341. doi: 10.1186/s12887-023-04114-x (PMC10320876; doi:10.1186/s12887-023-04114-x)
Supplement: Supplementary file 1 — Supplementary Material 1 [file 12887_2023_4114_MOESM1_ESM.xls]

## Sheet: Additional file 1
Additional file 1. Source data after matching for GA
yes or no	pneumonia	respiratory distress syndrome	apnea	Patent ductus arteriosus	electrolyte disorder	scleredema	anemia	early-onset sepsis	male	multiple gestations	vaginal delivery	in vitro fertilization	gestational age	birth weigh	asphyxia	premature rupture of membranes	thrombocytopenia	abnormal coagulation	invasive mechanical ventilation	Pulmonary surfactant	dopamine	antibiotics	primigravidity	History of cesarean section	History of fetal abnormalities	History of abortion	Gestational hypertension	Pre-eclampsia	Gestational diabetes	Placental abruption	Intrahepatic cholestasis of pregnancy	Pregnancy anemia	Thrombocytopenia	Chorioamnitis	Antibiotics	Dexamethasone	Lower genital tract infections
0	0	1	0	0	0	1	0	0	0	0	0	0	26	1170	1	0	0	0	1	1	0	0	0	0	0	0	0	0	0	0	0	0	0	0	0	1	1
0	1	0	1	1	0	1	0	0	0	0	1	0	27	1250	1	0	0	0	1	1	0	1	0	0	0	0	0	0	0	0	0	0	0	0	0	1	1
0	0	1	0	0	0	0	0	0	1	1	1	0	27	800	1	1	0	0	1	1	0	0	0	0	0	0	0	0	0	0	0	0	0	0	0	1	1
0	0	1	0	0	0	0	0	0	0	0	1	0	26	1050	1	0	0	0	0	1	0	0	0	0	0	0	0	0	0	0	0	0	0	0	0	1	1
0	1	1	0	0	1	0	0	0	0	0	1	0	27	1100	1	1	0	1	1	1	0	1	0	0	0	0	0	0	0	0	0	0	0	0	0	1	1
0	1	1	0	0	0	0	0	0	0	1	1	0	27	1440	1	0	0	0	1	1	0	1	0	0	0	0	0	0	0	0	0	0	0	1	1	1	0
0	1	0	1	0	1	0	0	0	1	0	1	0	26	890	1	1	0	0	0	1	0	1	0	0	0	0	0	1	0	0	0	0	0	0	0	0	1
0	1	1	0	0	0	1	0	0	1	1	1	0	26	1100	0	0	0	0	0	1	0	1	0	0	0	0	0	0	0	0	0	0	0	1	1	1	0
0	0	1	0	0	0	0	0	0	0	0	0	0	26	1010	1	0	0	0	1	1	0	0	0	0	0	0	0	1	0	0	0	0	0	0	0	0	0
0	1	1	0	0	0	0	0	0	1	1	1	0	26	920	1	0	0	0	1	1	0	1	0	0	0	0	0	0	0	0	0	0	0	1	1	1	0
0	0	1	0	0	0	0	0	0	0	0	1	0	26	965	1	0	0	0	1	1	0	0	0	0	0	0	0	1	0	0	0	0	0	0	0	0	0
0	1	0	1	0	0	0	0	0	1	0	1	0	25	950	1	1	0	0	1	1	0	1	0	0	0	0	0	0	0	0	0	0	0	1	1	1	0
0	1	0	1	0	0	0	0	0	0	0	0	0	27	1050	1	1	0	0	0	1	0	1	0	0	0	0	0	1	0	0	0	0	0	0	0	0	0
0	1	0	1	0	0	0	0	0	1	0	0	0	27	1000	0	0	0	0	0	1	0	1	0	0	0	0	0	0	0	0	0	0	0	1	1	1	0
0	0	1	0	0	0	0	0	0	0	1	1	0	27	990	1	1	0	0	1	1	0	0	0	0	0	0	0	1	0	0	0	0	0	0	0	0	0
0	1	1	0	0	0	0	0	0	0	0	1	0	27	930	0	0	0	0	0	1	0	1	0	0	0	0	0	0	0	0	0	0	0	1	1	1	0
0	0	1	0	0	0	0	0	0	0	0	1	0	27	1120	1	0	0	0	0	1	0	0	0	0	0	0	0	1	0	0	0	0	0	0	0	0	0
0	1	1	0	0	0	0	0	1	1	1	0	1	27	830	1	0	0	0	1	0	1	1	1	0	0	1	0	0	0	1	0	0	0	1	1	1	1
0	1	1	0	0	0	0	0	1	0	1	0	1	27	870	1	0	0	0	1	0	1	1	1	0	0	1	0	0	0	1	0	0	0	1	1	1	1
0	0	1	0	0	0	0	0	0	0	1	0	1	23	440	1	0	0	0	1	0	1	0	1	0	0	0	0	0	0	1	0	0	0	1	0	1	0
0	0	1	0	0	0	0	0	0	0	1	0	1	23	540	1	0	0	0	1	0	1	0	1	0	0	0	0	0	0	1	0	0	0	1	0	1	0
0	0	1	0	1	0	0	0	0	0	0	1	1	27	1050	1	0	0	0	1	1	1	0	1	0	0	1	0	0	0	1	0	1	0	1	1	1	0
0	1	1	0	1	0	0	1	0	1	0	0	1	27	1050	1	1	0	0	1	0	1	1	1	1	0	0	0	0	0	0	0	0	0	1	1	1	1
0	1	1	0	1	0	0	1	0	1	0	0	1	27	1240	1	0	0	0	1	1	1	1	1	0	1	1	0	0	1	0	0	0	0	1	0	1	0
0	0	1	0	1	0	0	1	0	1	1	1	1	27	1100	1	1	0	0	0	1	1	0	1	0	0	0	0	0	0	0	0	0	0	0	0	1	0
0	0	1	0	0	0	0	1	0	1	1	1	1	27	980	1	1	0	0	0	1	1	0	1	0	0	0	0	0	0	0	0	0	0	0	0	1	0
0	1	0	0	0	0	0	1	0	0	0	0	1	26	908	1	0	0	0	1	1	1	1	1	1	0	1	0	0	0	0	0	0	0	0	1	1	1
0	1	1	0	1	0	0	1	1	1	0	0	1	27	950	1	1	0	1	1	1	1	1	1	0	0	0	0	0	0	0	0	0	0	1	1	1	1
0	1	1	0	1	0	0	1	1	1	0	0	0	27	1080	1	0	0	0	1	1	1	1	1	1	0	1	0	0	0	0	0	0	0	0	1	1	0
0	1	1	0	1	0	0	1	1	0	1	0	0	26	900	1	0	0	0	1	1	1	1	1	0	0	1	0	0	0	0	0	1	0	1	1	1	0
0	1	1	0	1	0	0	1	1	1	1	0	0	26	790	1	0	0	0	0	0	1	1	1	0	0	1	0	0	0	0	0	0	0	1	0	1	0
0	1	0	0	0	0	0	1	0	0	1	0	0	26	715	0	0	0	0	0	0	1	1	1	0	1	1	0	0	0	0	0	0	0	1	1	1	1
0	1	1	0	1	0	0	1	0	0	0	0	0	25	750	1	1	0	0	1	1	1	1	1	0	0	1	0	0	0	0	0	1	0	0	1	1	0
0	1	1	1	1	0	0	1	0	1	1	0	0	26	828	1	0	0	0	1	1	1	1	1	0	0	0	0	0	0	0	0	0	0	1	0	1	0
0	1	1	0	1	0	0	1	0	1	1	0	0	26	840	1	0	0	0	1	1	1	1	1	0	0	0	0	0	0	0	0	0	0	1	0	1	0
0	0	1	1	1	0	0	1	1	1	1	0	0	25	880	1	0	0	0	1	1	0	0	1	0	0	1	0	0	1	0	0	0	0	1	0	1	1
0	0	1	0	1	0	0	1	1	0	1	1	0	27	1100	1	0	0	0	1	1	0	0	1	0	0	1	0	0	1	0	0	0	0	1	0	1	1
0	1	1	1	1	0	0	1	0	1	1	0	0	26	900	1	1	0	0	1	1	0	1	1	0	0	0	0	0	0	0	0	0	0	0	1	1	0
0	1	1	0	0	0	0	0	0	1	0	0	0	27	960	1	1	0	0	1	1	0	1	1	0	0	0	0	0	1	1	0	1	0	1	1	1	0
0	1	1	0	1	0	0	1	0	0	0	0	0	26	860	1	1	0	0	1	1	0	1	1	0	0	1	0	0	0	0	0	0	0	1	1	1	1
0	0	1	1	0	0	0	1	1	1	0	0	0	26	1000	1	0	0	0	1	1	0	0	1	0	0	0	0	0	1	0	0	0	0	0	0	1	1
0	1	1	0	1	0	0	0	1	0	1	0	0	25	499	1	1	0	0	1	1	0	1	1	0	0	1	0	0	0	0	0	0	0	1	1	1	1
0	1	1	0	1	0	0	1	0	1	0	0	0	26	990	1	0	0	0	1	1	0	1	1	0	0	0	0	0	0	0	0	0	0	1	1	1	0
0	1	1	0	1	0	0	1	1	1	0	0	0	26	886	1	0	0	0	1	1	0	1	1	0	1	1	0	0	0	0	0	0	0	0	1	1	0
0	1	1	0	0	0	0	1	1	0	1	0	0	27	830	1	0	0	0	1	1	0	1	1	0	0	1	0	0	1	0	0	1	0	1	1	1	0
0	1	1	0	0	1	0	1	0	0	1	0	0	27	810	1	0	0	0	1	1	0	1	1	0	0	1	0	0	1	0	0	1	0	1	1	1	0
0	1	1	0	1	0	0	0	1	1	1	0	0	27	1150	1	0	0	0	1	1	0	1	1	0	0	0	0	0	1	0	0	0	0	0	0	1	0
0	0	1	1	1	0	0	1	0	1	0	0	0	26	870	1	0	0	0	1	0	0	0	1	0	0	1	0	0	1	0	0	0	0	1	0	0	0
0	0	1	1	0	0	0	1	0	1	1	1	0	27	1050	1	0	0	0	1	1	0	0	1	0	0	0	0	0	1	0	0	1	0	0	1	1	0
0	0	1	0	1	0	0	1	0	0	1	1	0	27	1050	1	0	0	0	1	1	0	0	1	0	0	0	0	0	1	0	0	1	0	0	1	1	0
0	0	1	0	1	1	0	1	0	1	0	0	0	26	840	1	1	0	0	1	1	0	0	1				0	0	0	0	0	0	0	1	1	1	0
0	1	1	0	0	0	0	0	0	1	0	0	0	27	970	0	0	0	0	1	1	0	1	1	0	0	0	0	0	1	0	0	0	0	0	1	1	0
0	1	1	0	1	0	0	0	1	0	1	0	0	26	980	1	1	0	0	1	1	0	1	1	0	0	0	0	0	0	0	0	0	0	0	1	1	0
0	1	1	0	1	0	0	1	0	0	1	0	0	26	659	1	0	0	0	1	1	0	1	1	0	0	0	0	0	0	0	0			1	1	0	0
0	1	0	1	1	0	0	1	0	1	0	0	0	27	970	1	1	0	0	0	0	0	1	1	1	0	0	0	0	0	0	0	0	0	0	1	1	0
0	1	1	0	1	0	0	0	0	0	1	0	0	27	1060	1	0	0	0	1	1	0	1	1	0	0	0	0	0	0	0	1	0	0	1	0	1	0
0	1	0	1	0	0	0	0	0	1	0	0	0	26	830	1	0	0	0	0	0	0	1	1	0	0	1	0	0	0	1	0	0	0	1	0	1	0
0	1	1	0	1	0	0	0	0	1	1	0	0	25	800	1	0	0	0	1	1	0	1	1	0	0	0	0	0	0	0	0	1	0	1	1	1	0
0	1	1	0	1	0	0	1	0	1	1	0	0	25	750	1	0	0	0	1	1	0	1	1	0	0	0	0	0	0	0	0	1	0	1	1	1	0
0	1	1	1	0	0	0	1	0	0	0	0	0	25	770	1	1	0	0	0	1	0	1	1	0	0	0	0	0	1	0	0	0	0	0	1	0	0
0	1	1	0	1	1	0	1	0	0	1	0	0	26	850	1	0	0	0	1	1	0	1	1	0	0	0	0	0	0	0	0	0	0	0	0	1	0
0	1	1	0	1	0	0	1	0	0	1	0	0	26	870	1	0	0	0	1	1	0	1	1	0	0	0	0	0	0	0	0	0	0	0	0	1	0
0	1	1	0	0	0	0	0	0	0	1	0	0	26	880	1	0	0	0	1	0	0	1	1	0	0	0	0	0	0	0	0	0	0	0	0	1	0
0	1	1	0	1	0	0	1	0	1	0	0	0	26	910	1	1	0	0	1	1	0	1	1	0	0	0	0	0	0	0	0	0	0	1	1	0	0
0	0	1	0	0	0	0	0	0	0	1	0	0	26	670	1	0	0	0	1	1	0	0	1	0	0	0	0	0	0	0	0	0	0	0	1	1	0
0	0	1	0	0	0	0	0	0	0	1	0	0	26	690	1	0	0	0	1	1	0	0	1	0	0	0	0	0	0	0	0	0	0	0	1	1	0
0	1	1	0	1	0	0	0	0	1	0	1	0	27	1150	1	0	0	0	1	1	0	1	1	0	0	0	0	0	1	0	0	1	0	1	1	1	1
0	1	1	0	1	1	0	0	0	0	0	0	0	26	770	1	0	0	0	1	1	0	1	1	0	0	0	0	0	1	0	0	0	0	0	1	1	0
0	1	1	0	1	0	0	1	1	0	0	0	0	27	1100	1	0	0	0	1	1	0	1	1	1	0	0	0	0	1	0	0	0	0	0	0	0	0
0	1	1	0	1	0	0	1	0	1	1	0	0	26	900	1	0	0	0	1	1	0	1	1	0	0	0	0	0	0	0	0	0	0	1	1	1	0
0	1	1	1	1	0	0	1	1	0	1	0	0	26	890	1	0	0	0	0	1	0	1	1	0	0	0	0	0	0	0	0	0	0	1	1	1	1
0	1	0	1	1	0	0	1	0	0	1	1	0	27	1020	1	0	0	0	0	0	0	1	1	0	0	0	0	0	0	0	0	0	0	1	1	1	0
0	1	0	1	0	0	0	1	0	0	1	1	0	27	850	1	0	0	0	0	0	0	1	1	0	0	0	0	0	0	0	0	0	0	1	1	1	0
0	1	1	0	0	0	0	0	0	1	0	0	0	26	960	1	0	1	0	0	1	0	1	1	1	0	1	0	0	0	0	0	0	0	1	0	1	0
0	1	1	0	1	0	0	1	0	1	0	1	0	26	630	1	0	1	1	1	1	0	1	1	1	0	1	0	0	0	0	0	0	0	0	1	1	0
0	1	1	0	1	0	0	1	0	1	1	0	0	27	1020	1	0	0	0	1	1	0	1	1	0	0	0	0	0	1	0	0	0	0	1	1	1	0
0	0	1	1	1	1	0	1	1	0	0	0	0	25	810	1	0	1	1	1	1	0	0	1	0	0	1	0	0	1	0	0	1	0	0	0	1	1
0	1	1	1	1	1	0	0	0	1	1	0	0	26	940	1	0	0	1	1	1	0	1	1	0	0	0	0	0	0	0	0	1	0	1	0	0	0
0	1	1	1	1	0	0	1	1	0	0	0	0	27	1148	1	0	0	0	1	0	0	1	1	0	0	1	0	0	0	0	0	0	0	1	0	1	0
0	0	1	0	1	0	0	0	0	1	0	0	0	27	1310	1	0	0	1	1	1	0	0	1	1	0	0	0	0	1	0	0	0	0	1	1	1	0
0	1	1	0	0	0	0	0	0	1	1	0	0	25	922	0	0	0	0	1	1	0	1	1	0	0	1	0	0	0	0	0	0	0	1	1	1	0
0	1	1	0	0	0	0	0	0	0	0	0	0	23	540	1	0	0	0	1	0	0	1	1	0	0	1	0	0	1	0	0	0	0	1	1	0	0
0	0	1	0	0	0	0	0	0	0	0	0	0	25	600	1	1	0	0	1	1	0	0	1	0	0	1	0	0	0	0	0	0	0	1	1	1	0
0	1	1	1	1	0	0	1	1	0	1	0	0	27	750	1	0	0	0	1	1	0	1	0	0	0	1	0	0	0	0	0	0	0	1	0	1	1
0	1	1	1	1	0	0	1	0	1	0	0	0	27	1000	1	1	0	1	1	1	0	1	0	0	0	0	0	0	0	0	0	0	0	1	1	1	0
0	1	1	1	0	0	0	1	0	0	0	0	0	27	840	1	1	0	0	0	1	0	1	0	0	0	1	0	0	1	0	0	0	0	1	0	0	0
0	1	1	0	1	0	0	1	1	1	0	0	0	26	990	1	0	0	0	1	1	0	1	0	0	0	1	0	0	0	0	0	0	0	0	0	1	0
0	0	1	1	1	1	0	1	0	1	0	0	0	27	750	1	1	1	1	1	1	0	0	0	0	0	0	0	0	0	0	0	0	0	0	1	0	0
0	1	1	1	1	0	0	1	1	0	0	0	0	27	940	1	1	0	0	1	1	0	1	0	0	0	1	0	0	0	0	0	0	0	0	1	1	1
0	1	1	1	1	0	0	1	1	0	0	0	0	25	880	0	1	0	0	0	1	0	1	0	0	0	1	0	0	0	0	0	0	0	1	1	1	1
0	1	0	0	1	0	0	0	0	0	0	0	0	26	890	0	0	0	1	0	0	0	1	0	0	0	1	0	0	0	1	0	0	0	0	0	0	0
0	1	0	0	0	0	0	0	0	1	1	0	0	27	1140	1	0	0	0	0	0	0	1	0	0	0	0	0	0	0	0	0	0	0	1	0	1	0
0	1	0	0	0	0	0	1	0	0	1	0	0	27	890	1	0	0	1	0	0	0	1	0	0	0	0	0	0	0	0	0	0	0	1	0	1	0
0	1	1	1	1	1	0	0	0	1	0	1	0	27	950	1	1	1	0	1	1	0	1	0	1	0	0	0	0	0	1		0	0	0	1	1	0
0	1	1	0	1	0	0	0	0	0	0	1	0	27	970	1	0	0	0	1	1	0	1	0	0	0	0	0	0	0	1	0	0	0	1	0	1	0
0	1	1	1	1	1	0	1	0	1	0	0	0	27	1150	1	1	1	1	0	1	0	1	0	0	0	0	0	0	0	0	0	0	0	1	1	1	0
0	1	1	0	1	0	0	0	0	0	0	0	0	25	980	1	1	0	0	0	1	0	1	0	0	0	1	0	0	0	0	0	0	0	1	1	1	0
0	1	1	1	1	0	0	1	0	1	0	1	0	27	730	1	0	0	0	1	1	0	1	0	0	0	1	1	0	0	0	0	0	0	0	1	1	0
0	1	1	1	0	0	0	1	0	1	1	0	0	27	1050	1	1	0	0	1	1	0	1	0	0	0	0	0	0	0	1	0	0	0	1	1	1	0
0	0	1	0	0	0	0	1	0	0	0	0	0	26	990	1	0	1	0	0	1	0	0	0	0	0	1	0	0	0	1	0	0	0	1	1	1	0
0	1	1	1	1	0	0	1	1	1	0	0	0	27	1020	1	0	1	0	0	1	0	1	0	0	0	1	0	0	0	0	0	0	0	0	0	0	1
0	0	1	0	1	1	0	1	0	0	0	1	0	27	930	1	1	0	0	1	1	0	0	0	0	0	1	0	1	0	1	0	0	0	1	0	1	0
0	1	0	0	1	0	0	1	1	0	0	0	0	26	1090	1	0	0	0	0	1	0	1	0	0	0	1	0	0	0	0	0	0	0	0	0	1	1
0	1	0	0	1	0	0	1	0	1	0	0	0	26	1110	1	0	0	0	0	1	0	1	0	0	0	1	0	0	1	0	0	1	0	0	0	1	1
0	1	1	1	1	0	0	1	0	0	1	1	0	27	770	1	0	0	0	1	1	0	1	0	0	0	1	0	0	0	0	0	0	0	1	1	1	0
0	0	1	1	1	1	0	1	0	0	0	0	0	27	1100	1	0	0	0	1	1	0	0	0	0	0	1	0	0	0	0	0	0	0	1	1	1	0
0	0	1	0	1	1	0	1	0	0	1	0	0	26	860	1	1	0	0	1	1	0	0	0	0	0	0	0	0	0	0	0	0	0	1	1	1	0
0	1	1	0	1	0	0	1	0	1	0	0	0	27	1080	1	0	0	0	0	1	0	1	0	0	0	0	0	0	1	0	0	0	0	0	0	0	0
0	0	1	0	1	0	0	0	0	0	0	0	0	25	620	1	0	0	0	1	1	0	0	0	1	0	0	0	0	1	1	0	0	0	1	0	1	0
0	0	1	0	0	0	0	0	0	0	0	0	0	27	1050	1	0	0	0	0	0	0	0	0	0	0	0	0	0	0	0	0	0	0	1	0	0	0
0	0	1	1	1	0	0	1	0	1	0	1	0	27	1130	1	0	0	0	1	1	0	0	0	0	0	0	0	0	0	0	0	1	0	0	0	0	0
0	1	1	0	1	0	0	0	0	1	0	1	0	27	1280	0	0	0	0	1	1	0	1	0	1	0	0	0	0	0	1	0	0	1	1	0	1	0
0	0	1	0	1	0	0	0	0	1	0	0	0	27	850	1	0	0	0	0	1	0	0	0	0	0	0	0	0	0	0	0	0	0	0	0	0	0
0	0	1	0	1	0	0	1	0	0	0	1	0	26	600	1	0	0	0	1	1	0	0	0	0	0	1	0	1	0	0	0	0	0	0	0	1	1
0	1	1	0	0	0	0	0	0	0	1	0	0	24	550	1	1	0	0	1	1	0	1	0	0	0	0	0	0	0	0	0	0	0	1	0	1	0
0	1	1	1	1	1	0	1	0	1	1	0	0	26	850	1	0	0	0	1	1	0	1	0	0	1	0	0	0	0	0	0	0	0	1	0	1	0
0	0	1	1	1	0	0	0	1	0	1	0	0	27	830	1	0	0	0	1	1	0	0	0	0	0	0	0	0	0	0	0	0	0	0	0	0	1
0	0	1	1	0	0	0	1	0	1	1	0	0	27	1180	1	0	0	0	1	1	0	0	0	0	0	0	0	0	0	0	0	1	0	0	1	1	0
0	0	1	1	0	0	0	1	0	0	1	0	0	27	800	1	0	0	0	1	1	0	0	0	0	0	0	0	0	0	0	0	1	0	0	1	1	0
0	1	1	0	0	1	0	1	0	0	1	1	0	27	940	1	0	0	0	1	1	0	1	0	1	0	0	0	0	0	1	0	0	0	1	1	1	0
0	0	1	0	0	1	0	1	0	0	0	0	0	25	940	1	0	0	0	1	1	0	0	0	0	0	0	0	0	0	0	0	0	0	1	1	1	0
0	0	1	1	0	0	1	1	0	1	0	0	0	27	1120	0	0	0	0	0	1	0	0	0	0	0	0	0	0	0	0	0	0	0	0	0	1	0
0	1	1	0	0	0	0	0	0	1	0	0	0	26	970	1	0	0	0	1	1	0	1	0	0	0	0	0	0	0	0	0	0	0	0	1	1	0
0	1	1	1	0	0	0	1	0	0	1	0	0	27	1060	0	1	0	0	1	1	0	1	0	0	0	0	0	0	0	0	0						0
0	1	1	0	1	0	0	1	0	0	0	0	0	26	830	1	1	0	0	1	1	0	1	0	0	0	0	0	0	1	0	0	0	0	1	1	1	1
0	1	1	0	0	0	0	0	0	0	0	0	0	25	830	1	0	0	0	1	0	0	1	0	0	0	1	0	0	0	0	0	0	0	1	0	1	0
0	0	1	0	1	0	0	1	0	1	0	0	0	27	1170	1	1	0	0	0	1	0	0	0	1	1	0	0	0	1	0	0	1	0	1	0	1	0
0	1	1	0	0	0	0	0	0	1	1	0	0	23	550	1	0	0	0	1	0	0	1	0	0	0	1	0	0	1	1	0	1	0	0	1	1	0
0	1	1	0	0	0	0	1	0	1	0	0	0	26	830	1	0	0	0	1	1	0	1	0	0	0	0	0	0	0	0	0	0	0	0	1	0	0
0	1	1	0	1	0	0	0	1	1	1	0	0	26	1260	1	1	0	0	0	1	0	1	0	0	0	0	0	0	0	0	0	0	0	0	0	1	0
0	1	1	0	1	0	0	1	1	1	1	0	0	26	1210	1	1	0	1	1	1	0	1	0	0	0	0	0	0	0	0	0	0	0	0	0	1	0
0	1	1	0	1	0	0	0	0	1	0	0	0	27	1170	1	1	0	0	0	1	0	1	0	1	0	1	1	0	1	0	0	0	0	1	1	1	0
0	1	1	1	1	0	0	1	1	0	0	0	0	26	995	1	0	0	0	1	1	0	1	0	0	0	0	0	0	0	0	0	0	0	0	1	1	1
0	1	1	1	1	0	0	1	1	1	1	0	0	25	800	1	1	0	1	1	1	0	1	0	0	0	0	0	0	1	0	0	0	0	1	1	1	0
0	1	1	0	1	0	0	1	0	1	0	1	0	26	980	1	0	0	0	1	1	0	1	0	0	0	0	0	0	0	0	0	0	0				0
0	1	1	0	1	0	0	1	0	1	0	0	0	26	995	1	0	0	0	1	0	0	1	0	0	0	0	0	0	0	0	0	1	0	1	0	1	0
0	1	1	0	1	0	0	0	0	0	0	1	0	27	1180	1	0	0	0	1	0	0	1	0	1	0	0	0	0	1	1	0	0	0	0	1	1	0
0	1	1	0	1	0	0	1	0	0	1	1	0	27	865	1	0	0	1	1	0	0	1	0	0	0	1	0	0	0	1	0	0	0	1	0	1	0
0	1	1	0	1	0	0	0	0	0	0	1	0	27	1000	1	0	0	0	1	1	0	1	0	0	1	1	1	0	0	0	0	1	0	1	1	1	1
0	1	1	0	1	0	0	1	0	1	1	1	0	27	880	1	1	0	0	1	1	0	1	0	0	0	0	0	0	0	0	0	0	0	1	1	1	1
0	1	1	1	1	0	0	1	1	0	1	0	0	27	970	1	0	0	0	1	0	0	1	0	0	0	0	0	0	0	0	0	0	0	0	1	1	0
0	1	1	0	0	0	0	1	0	1	1	1	0	27	870	1	1	0	0	1	1	0	1	0	0	0	0	0	0	0	0	0	0	0	0	1	1	0
0	1	1	0	1	0	0	0	0	1	1	1	0	27	1100	1	1	0	1	1	1	0	1	0	0	0	0	0	0	0	0	0	0	0	0	1	1	0
0	1	1	0	0	0	0	0	0	0	1	0	0	23	540	1	0	0	0	1	1	0	1	0	0	1	1	0	0	0	0	0	0	0	0	1	1	1
0	1	1	0	0	0	0	0	1	0	1	0	0	23	490	1	0	0	0	1	1	0	1	0	0	1	1	0	0	0	0	0	0	0	0	1	1	1
0	1	1	0	1	0	0	1	0	1	0	0	0	27	840	1	0	0	0	1	1	0	1	0	1	0	0	0	0	1	0	0	0	0	0	1	1	0
0	1	1	0	0	0	0	1	0	0	1	0	0	27	670	1	0	0	0	1	1	0	1	0	0	0	1	0	0	0	0	0	0	0	0	1	1	1
0	1	1	0	1	0	0	1	1	0	0	0	0	25	899	1	0	0	0	1	1	0	1	0	0	0	0	0	0	1	1	0	1	0	1	1	1	0
0	1	1	0	1	0	0	1	1	0	1	1	0	26	740	1	0	1	0	1	1	0	1	0	0	0	0	0	0	1	0	0	0	0	1	1	1	0
0	1	1	0	1	0	0	1	0	0	1	0	0	27	931	1	0	0	0	1	1	0	1	0	0	0	0	0	0	0	0	0	0	0	0	1	1	0
0	0	1	0	1	0	0	1	0	1	1	0	0	25	800	1	0	0	0	1	1	0	0	0	0	0	1	0	0	0	0	0	0	0	0	0	1	0
0	0	1	0	0	0	0	0	0	0	1	0	0	27	790	1	0	0	0	1	1	0	0	0	0	0	0	0	0	0	0	0	0	0	1	1	1	0
0	1	1	0	0	0	0	0	0	0	1	0	0	27	785	1	0	0	0	1	1	0	1	0	0	0	0	0	0	0	0	0	0	0	1	1	1	0
0	1	1	0	0	0	0	0	0	0	0	0	0	27	1270	1	0	0	0	1	1	0	1	0	1	0	0	0	0	1	0	0	1	0	1	1	1	0
0	0	1	0	1	0	0	0	1	1	0	0	0	27	1170	1	0	0	0	1	1	0	0	0	0	0	1	0	0	0	0	0	0	0	1	1	1	1
0	1	1	0	0	0	0	0	0	0	1	0	0	27	990	1	0	0	0	1	1	0	1	0	0	0	0	0	0	0	0	0	0	0	0	0	1	0
0	1	1	0	1	0	0	0	0	1	1	0	0	27	1140	0	0	0	0	0	1	0	1	0	0	0	0	0	0	0	0	0	0	0	0	0	1	0
0	1	1	1	1	0	0	1	0	1	0	1	0	27	980	1	1	0	0	1	1	0	1	0	0	0	0	0	0	0	0	0	0	0	1	1	1	0
0	1	1	0	1	0	0	1	1	1	1	0	0	24	600	1	1	0	0	1	1	0	1	0	0	0	0	0	0	0	0	0	1	0	1	1	0	0
0	1	1	0	0	0	0	0	1	1	1	0	0	27	980	1	0	0	0	1	1	0	1	0	0	0	0	0	0	0	0	0	0	0				0
0	1	1	0	0	0	0	0	1	1	1	0	0	27	990	1	0	0	0	1	1	0	1	0	0	0	0	0	0	0	0	0	0	0				0
0	1	1	0	0	0	0	0	0	1	0	1	0	27	1040	1	0	0	0	1	0	0	1	0	0	0	1	0	1	1	1	0	0	0	0	1	1	0
0	1	1	0	1	0	0	1	1	0	1	0	0	25	810	1	0	0	0	1	1	0	1	0	0	0	1	0	0	1	0	0	0	0	1	0	1	0
0	0	1	0	0	0	0	0	1	1	1	0	0	25	775	1	1	0	0	1	1	0	0	0	0	0	0	0	0	0	0	0	0	0	1	0	1	0
0	1	1	0	1	0	0	1	0	1	1	0	0	27	1130	1	0	0	0	0	1	0	1	0	0	0	0	0	0	0	0	0	1	0	1	1	1	0
0	1	1	0	1	0	0	1	0	1	1	0	0	27	1010	1	0	0	0	0	1	0	1	0	0	0	0	0	0	0	0	0	1	0	1	1	1	0
0	1	1	0	1	0	1	1	0	0	0	0	0	26	810	1	1	0	0	1	1	0	1	0	1	0	1	0	0	0	0	0	0	0	1	1	1	0
1	1	1	0	1	0	0	0	1	0	0	1	0	27	990	1	0	0	0	1	1	0	1	0	1	0	0	1	0	0	1	0	0	0	0	0	1	1
1	0	0	0	0	1	0	0	1	0	0	1	0	27	1110	1	0	0	0	1	1	0	0	0	1	0	1	1	0	0	0	1	0	0	0	1	1	1
1	0	1	0	0	0	1	0	0	1	0	0	0	27	1190	1	0	0	0	1	1	0	0	0	1	0	0	1	0	0	1	0	0	0	0	0	1	1
1	1	1	1	1	0	0	0	1	0	0	1	0	26	800	1	0	0	0	0	1	0	1	0	0	0	1	0	0	0	0	0	1	0	1	1	1	0
1	1	1	1	0	0	0	0	1	1	0	1	0	26	980	0	0	0	0	0	1	0	1	0	0	0	0	0	0	0	0	0	0	0	1	1	0	0
1	1	0	1	0	0	0	0	1	1	0	0	0	26	800	1	0	0	0	1	1	0	1	0	1	0	1	0	0	0	0	0	1	0	0	1	1	0
1	1	0	1	0	0	0	0	1	1	0	1	0	26	1000	0	1	0	0	1	1	0	1	0	0	1	1	0	0	1	0	0	1	0	1	0	1	1
1	0	1	0	0	0	0	0	1	0	0	0	0	27	1050	1	0	1	0	1	1	0	0	0	0	0	0	0	0	0	0	0	0	0	0	1	1	1
1	0	1	0	0	0	0	0	1	0	0	1	0	24	800	1	0	0	0	1	1	0	0	0	0	0	1	0	1	0	1	1	1	0	1	0	0	0
1	1	1	0	0	0	0	0	1	1	0	1	0	24	940	1	0	1	0	1	1	0	1	0	1	0	0	1	0	0	1	0	0	0	1	0	1	1
1	1	1	1	0	0	0	0	1	0	0	1	0	27	1250	1	0	0	0	1	1	0	1	0	1	0	0	0	0	0	0	0	0	0	0	1	0	0
1	1	1	1	1	1	0	0	1	1	1	0	0	27	970	1	0	1	0	1	1	0	1	0	0	0	1	0	1	0	0	0	0	0	1	0	1	1
1	1	1	1	1	0	0	0	1	1	1	0	0	27	980	1	0	1	1	1	1	0	1	0	0	0	0	0	0	0	0	0	0	0	0	1	1	1
1	1	1	1	1	1	0	0	1	0	1	1	0	27	980	1	1	1	1	1	1	0	1	0	0	0	0	0	0	1	0	0	0	0	0	0	1	1
1	0	1	1	1	1	0	0	1	0	1	1	0	27	1090	1	0	0	0	1	1	0	0	0	0	1	1	0	0	1	0	0	0	0	0	1	1	1
1	1	1	1	1	1	1	0	1	1	1	1	0	27	930	0	0	0	0	1	1	0	1	0	1	0	1	0	0	0	1	0	0	0	1	0	1	0
1	1	1	1	1	1	0	0	1	1	1	1	0	27	1050	1	0	1	1	1	1	0	1	0	0	0	0	0	0	0	0	0	0	0	0	0	1	0
1	1	1	1	1	0	0	0	1	1	0	1	0	27	860	1	0	1	1	0	1	0	1	0	0	0	0	0	0	0	0	0	0	0	0	1	1	1
1	1	0	1	0	0	1	0	1	1	0	1	0	27	890	1	0	1	0	1	1	0	1	0	1	0	0	0	0	1	1	0	1	0	1	1	1	1
1	1	1	0	1	0	0	0	0	1	0	1	0	27	930	1	1	1	1	1	1	0	1	0	0	0	1	0	0	0	1	1	0	0	1	0	1	0
1	1	0	1	0	0	0	0	1	0	1	0	0	27	1350	1	0	1	0	1	1	0	1	0	1	0	0	0	0	1	1	0	0	0	1	1	1	1
1	1	1	0	0	0	0	0	1	0	1	1	0	25	900	1	0	1	0	1	1	0	1	0	0	0	1	0	0	0	0	0	0	0	0	0	1	1
1	1	1	0	0	1	0	0	1	0	1	1	0	25	930	1	0	1	0	1	1	0	1	0	0	0	1	0	0	0	1	0	0	0	0	1	1	1
1	0	1	0	1	0	1	0	1	1	1	1	0	25	1020	1	0	1	0	1	1	0	0	0	0	0	1	0	0	0	0	0	0	0	0	0	0	1
1	0	1	0	0	0	1	0	1	1	1	1	0	25	920	1	0	0	0	1	1	0	0	0	1	0	0	1	0	0	0	0	0	0	0	0	1	1
1	1	0	1	0	1	1	0	1	1	0	1	0	26	1010	0	1	0	0	1	1	0	1	0	1	0	0	1	0	0	0	0	0	0	1	0	1	1
1	1	1	1	0	1	1	0	1	1	0	1	0	27	1000	0	1	0	0	1	1	0	1	0	0	0	0	0	0	0	0	0	0	0	0	0	1	1
1	1	0	1	0	1	1	0	1	1	1	1	0	27	940	0	0	0	0	1	1	0	1	0	0	0	1	0	0	0	0	0	0	0	0	1	0	1
1	1	1	1	0	0	1	0	0	1	1	1	0	27	1020	1	1	1	1	1	1	0	1	0	1	0	1	0	0	0	1	0	0	0	1	1	1	1
1	0	1	0	0	0	1	0	1	0	0	1	0	26	970	1	0	0	0	1	1	0	0	0	1	0	0	1	0	0	0	0	1	0	1	0	1	1
1	1	0	0	0	1	0	0	1	0	0	1	0	27	1100	1	1	0	0	1	1	0	1	0	0	0	0	0	0	0	0	0	0	0	1	0	1	1
1	1	0	1	0	0	1	0	1	0	0	1	0	26	1150	0	0	0	0	1	1	0	1	0	1	0	1	0	1	0	0	1	0	0	0	0	1	1
1	1	1	0	0	1	1	0	1	0	0	1	0	26	650	1	0	0	0	1	1	0	1	0	1	0	1	0	1	0	0	1	0	0	1	0	1	1
1	1	0	1	1	1	0	0	1	0	0	1	0	27	810	1	1	1	1	1	1	0	1	0	0	0	1	0	0	1	0	0	1	0	1	1	1	1
1	1	1	1	0	1	0	0	1	0	0	1	0	25	730	1	1	0	0	1	1	0	1	0	0	0	1	0	0	0	0	0	1	0	1	1	1	1
1	1	0	1	0	0	0	0	0	1	0	1	0	25	660	1	0	0	0	1	1	0	1	0	1	1	0	0	1	1	0	1	0	0	0	0	1	1
1	0	1	0	0	0	0	0	0	0	0	1	0	27	1240	1	1	1	1	1	1	0	0	0	0	0	0	0	0	0	0	0	1	0	0	0	1	1
1	1	1	0	0	1	1	0	1	0	1	1	0	25	800	1	0	0	0	1	1	0	1	0	0	0	1	0	0	0	0	0	0	0	1	1	0	1
1	1	1	0	0	0	0	0	1	1	1	1	0	25	700	1	0	1	1	1	1	0	1	0	0	0	1	0	0	0	1	0	1	0	1	1	0	1
1	1	1	0	0	1	0	0	1	0	1	1	0	27	1100	1	1	1	1	1	1	0	1	0	0	0	1	0	0	1	0	0	0	0	1	1	0	1
1	1	0	0	0	0	1	0	1	0	1	1	0	27	900	1	1	0	0	1	1	0	1	0	0	0	1	0	0	1	0	0	0	0	1	1	0	1
1	1	0	1	0	0	1	0	1	0	1	1	0	27	1310	1	0	1	1	1	1	0	1	0	0	0	0	0	0	0	1	0	1	0	1	1	1	1
1	1	0	0	1	1	1	0	0	1	1	1	0	27	960	1	0	1	1	1	1	0	1	0	0	0	1	0	0	0	0	0	0	0	0	0	1	1
1	1	0	1	0	0	0	0	0	1	0	1	0	27	1400	0	0	1	1	1	1	0	1	0	0	0	1	0	0	0	0	0	0	0	1	1	1	1
1	1	0	1	0	1	0	0	1	0	0	1	0	27	1130	0	0	1	1	1	1	0	1	0	1	0	0	0	0	0	0	0	0	0	1	0	1	1
1	1	1	0	0	1	1	0	1	0	1	1	0	26	1060	1	0	1	1	1	1	0	1	0	1	0	0	0	0	0	0	0	0	0	0	0	1	1
1	1	1	0	0	0	1	0	1	0	1	1	0	26	770	1	0	1	1	1	1	0	1	0	1	0	0	1	0	0	1	0	0	0	0	0	1	1
1	1	1	0	0	0	1	0	1	0	1	1	0	26	790	1	0	1	1	1	1	0	1	0	1	0	0	0	0	0	1	0	1	0	0	0	1	1
1	1	1	0	0	0	0	0	1	1	0	0	0	27	1210	1	0	1	1	1	1	0	1	0	1	0	0	1	0	0	1	0	0	0	0	0	1	1
1	1	1	1	0	1	0	0	0	1	1	1	0	27	940	1	1	1	0	1	1	0	1	0	1	0	1	0	0	0	0	0	0	0	1	0	0	1
1	1	1	0	0	1	0	0	1	0	1	1	0	27	970	0	0	1	1	1	1	0	1	0	0	0	1	0	0	1	0	0	0	0	1	1	0	1
1	1	0	0	0	1	0	0	0	0	0	1	0	27	1040	1	0	0	1	1	1	0	1	0	1	0	0	1	0	0	0	0	0	0	0	0	1	1
1	1	1	0	1	1	1	1	1	1	1	1	0	25	630	1	1	1	1	1	1	0	1	0	0	0	1	1	0	1	1	0	0	0	1	1	0	1
1	1	0	1	1	1	0	1	1	0	0	1	0	27	1310	1	1	1	1	1	1	0	1	0	0	0	0	1	0	1	1	0	1	0	1	1	1	1
1	1	0	0	1	0	0	1	1	0	0	1	0	27	1000	1	1	1	1	1	1	0	1	0	1	0	0	1	0	1	1	0	0	0	1	1	1	1
1	0	1	0	1	0	1	1	1	0	1	1	0	26	860	1	1	1	1	1	1	0	1	0	1	0	0	1	0	1	1	0	0	0	1	1	1	1
1	1	0	1	0	0	0	0	0	1	1	1	0	27	950	0	1	0	0	1	1	0	1	0	0	0	1	0	0	0	0	0	0	0	1	1	1	1
1	0	1	0	0	0	0	0	0	1	0	1	0	26	980	1	1	0	0	1	1	0	0	0	0	0	1	0	0	1	0	0	0	0	1	1	1	0
1	1	1	1	1	1	1	1	1	0	0	1	0	27	1340	1	1	1	1	1	1	0	1	0	1	0	0	1	0	1	1	0	0	0	1	1	1	1
1	0	1	0	0	0	0	0	0	1	0	1	0	27	1180	1	1	0	0	1	1	0	0	0	1	0	0	1	0	0	0	1	0	1	0	0	1	1
1	1	1	1	0	0	0	0	0	1	0	0	0	27	970	0	0	0	0	1	1	0	1	0	1	0	1	0	1	0	0	1	0	0	0	0	1	1
1	1	1	1	1	0	0	1	1	1	1	1	0	27	1140	1	1	1	1	1	1	0	1	0	1	0	0	1	0	1	1	0	1	0	1	1	1	1
1	1	1	1	1	0	0	1	1	1	1	1	0	27	980	1	1	0	1	1	1	0	1	0	1	0	0	1	0	1	1	0	0	0	1	1	1	1
1	1	1	0	1	0	1	0	0	0	0	0	0	27	1040	1	1	0	0	1	1	0	1	0	1	0	1	0	0	0	1	1	0	0	0	1	1	1
1	1	1	0	0	0	0	0	0	0	0	1	0	27	1290	0	1	0	0	1	1	0	1	0	0	0	0	1	0	0	0	0	0	0	0	0	1	1
1	1	1	0	0	0	0	0	0	1	1	1	0	27	1200	1	1	0	0	1	1	0	1	0	0	1	0	1	0	0	0	0	0	1	0	0	1	1
1	1	1	0	0	0	0	0	0	1	1	1	0	27	1050	1	1	1	0	1	1	0	1	0	0	0	0	1	0	0	0	0	1	0	0	0	1	1
1	0	1	0	1	0	0	1	0	1	1	1	1	27	1100	1	0	0	0	1	1	1	0	1	0	0	1	0	0	1	1	0	0	0	1	0	1	0
1	0	1	0	1	0	0	1	0	1	1	1	1	27	1170	1	0	0	0	1	0	1	0	1	0	0	1	0	0	1	1	0	0	0	1	0	1	0
1	1	1	1	1	0	0	1	1	1	1	1	1	26	940	1	0	0	0	1	0	1	1	1	0	0	0	0	0	1	0	0	0	0	0	1	1	1
1	0	1	0	1	0	0	1	0	0	0	0	1	26	820	1	1	0	1	1	1	1	0	1	0	0	0	0	0	0	0	0	0	0	1	0	1	1
1	1	1	0	1	0	0	0	0	1	1	0	1	27	1180	1	1	0	0	1	1	1	1	1	0	0	1	0	0	0	0	0	0	0	0	0	1	0
1	1	1	0	1	0	0	1	0	0	1	0	1	27	1030	1	1	0	0	1	1	1	1	1	0	0	1	0	0	0	0	0	0	0	0	0	1	0
1	1	1	0	1	0	0	0	0	1	0	0	1	27	1170	1	1	0	0	1	0	1	1	1	1	0	1	0	0	1	0	0	1	0	1	1	1	0
1	1	1	0	1	0	1	1	1	1	1	0	1	26	1010	1	0	0	0	1	0	1	1	1	0	0	1	0	0	0	0	0	1	0	1	1	1	0
1	1	1	0	1	0	1	1	1	1	1	0	1	26	790	1	0	0	0	1	1	1	1	1	0	0	1	0	0	0	0	0	0	0	1	0	1	0
1	1	0	0	0	0	0	1	1	0	1	0	1	26	620	0	0	0	0	0	0	1	1	1	0	1	1	0	0	0	0	0	0	0	1	1	1	1
1	1	1	0	1	0	0	0	0	0	0	0	1	27	1050	1	0	0	0	1	1	1	1	1	0	0	0	0	0	0	0	0	0	0	0	0	0	0
1	0	1	0	1	0	0	1	1	0	1	0	1	25	660	1	0	0	0	1	1	1	0	1	0	0	1	0	0	1	0	0	0	0	1	0	1	1
1	0	1	0	1	0	0	1	0	1	1	1	1	27	1200	1	0	0	0	1	1	1	0	1	0	0	1	0	0	1	0	0	0	0	1	0	1	1
1	1	1	0	0	0	0	1	1	1	0	1	1	27	1000	1	1	0	0	1	1	1	1	1	1	0	0	0	0	0	0	0	1	0	1	1	1	1
1	1	1	0	1	0	0	1	1	0	1	1	1	25	850	1	1	0	0	1	0	1	1	1	0	0	1	0	0	0	0	0	0	0	1	1	1	1
1	0	1	0	1	0	0	0	0	1	1	0	0	23	840	1	1	0	0	1	1	1	0	1	1	0	0	0	0	0	0	0	1	0	0	1	0	0
1	1	1	0	1	1	0	1	0	1	0	0	0	24	750	1	0	0	0	1	1	1	1	1	0	0	0	0	0	0	0	0	0	0	1	1	0	0
1	1	1	0	0	0	0	1	1	0	1	0	0	23	550	1	0	0	0	1	1	1	1	1	0	0	0	0	0	0	0	0	0	0	0	1	1	1
1	1	1	0	0	0	0	1	0	1	0	0	0	23	510	1	1	0	0	1	1	1	1	1	0	1	1	0	0	1	1	0	1	0	1	1	1	0
1	1	1	0	1	0	0	1	0	1	1	0	0	25	880	1	0	0	0	1	1	1	1	1	0	0	0	0	0	0	0	0	1	0	1	1	0	0
1	1	1	0	0	0	0	0	1	1	0	1	0	26	930	1	0	0	0	1	1	1	1	1	1	0	0	0	0	0	0	0	0	0	1	1	1	0
1	1	1	0	1	0	0	1	0	0	0	0	0	26	800	1	0	0	0	1	1	1	1	1	0	0	0	0	0	1	0	0	1	0	0	0	0	0
1	1	1	0	1	0	0	1	1	0	1	0	0	27	1030	1	0	0	0	1	1	1	1	1	0	0	0	0	0	1	0	0	0	0	0	0	1	0
1	1	1	0	1	0	0	1	1	1	0	0	0	26	1100	1	0	0	0	1	1	1	1	1	0	0	1	0	0	0	0	0	0	0	1	1	1	1
1	0	1	0	1	0	0	1	0	1	0	0	0	27	940	1	1	0	0	1	1	1	0	1	0	0	0	0	0	0	0	0	0	0	0	1	1	0
1	1	1	0	0	0	0	0	0	1	0	0	0	27	1130	1	0	0	0	0	1	0	1	1	0	0	0	0	0	0	0	0	0	0	0	0	1	0
1	0	1	0	1	1	0	1	0	1	0	0	0	26	1050	1	0	0	0	1	0	0	0	1	0	0	0	0	0	0	0	0	0	0	1	1	1	0
1	1	1	0	1	0	0	0	0	0	1	0	0	26	840	1	1	0	0	1	1	0	1	1	0	0	0	0	0	0	0	0	0	0	0	1	1	0
1	1	1	0	1	0	0	1	1	0	0	0	0	25	650	0	0	0	0	1	1	0	1	1	0	0	0	0	0	0	0	0	0	0	0	1	1	0
1	1	1	1	1	0	0	1	0	0	0	0	0	27	800	1	1	0	0	1	1	0	1	1	0	0	1	0	0	0	0	0	0	0	1	1	1	0
1	1	1	0	0	0	0	1	0	1	0	0	0	27	1010	1	1	0	0	0	0	0	1	1	0	0	1	0	0	1	0	0	0	0	0	1	1	0
1	1	1	1	1	0	0	1	0	1	0	0	0	25	950	1	0	0	0	1	1	0	1	1	0	0	1	0	0	1	0	0	0	0	0	1	0	0
1	1	1	0	1	0	0	0	0	0	1	0	0	27	780	1	0	0	0	1	1	0	1	1	0	0	0	0	0	0	0	1	0	0	1	0	1	0
1	1	1	0	1	0	0	0	1	1	0	0	0	24	750	1	0	0	0	1	1	0	1	1	0	0	1	0	0	0	0	0	0	0	1	1	1	1
1	1	1	0	0	0	0	1	0	0	0	0	0	27	1060	1	1	0	0	1	1	0	1	1	0	0	1	0	0	1	0	0	0	0	1	1	1	0
1	0	1	0	0	0	0	1	0	1	1	0	0	25	830	0	0	0	0	1	0	0	0	1	0	0	0	0	0	0	0	0	0	0	1	0	1	0
1	0	1	0	1	0	0	1	0	0	1	0	0	25	780	1	0	0	0	1	1	0	0	1	0	0	0	0	0	0	0	0	0	0	1	0	1	0
1	1	0	0	1	1	0	0	0	1	0	0	0	27	960	1	0	0	0	0	0	0	1	1	0	0	0	0	0	0	0	0	0	0	1	0	1	1
1	1	1	1	1	0	0	1	0	1	1	0	0	27	1100	1	0	0	0	1	1	0	1	1	0	0	0	0	0	1	0	0	0	0	1	1	1	0
1	1	1	1	1	1	0	1	1	1	1	0	0	26	960	1	0	0	0	1	1	0	1	1	0	0	0	0	0	0	0	0	1	0	1	0	0	0
1	1	1	0	1	0	0	0	0	1	0	0	0	26	900	1	0	0	0	1	0	0	1	1	0	0	0	0	0	0	0	0	0	0	0	0	0	0
1	1	1	1	1	0	0	1	0	1	0	0	0	27	1170	1	0	0	0	0	1	0	1	1	1	0	1	0	0	0	0	0	1	0	1	1	1	0
1	1	1	0	1	0	0	1	0	1	1	0	0	23	590	1	0	0	0	1	1	0	1	1	0	0	0	0	0	0	0	0	0	0	0	0	0	0
1	1	1	0	1	0	0	1	0	0	1	0	0	23	530	1	0	0	0	1	1	0	1	1	0	0	0	0	0	0	0	0	0	0	0	0	0	0
1	1	1	1	1	0	0	1	0	1	0	0	0	25	700	1	1	0	1	1	1	0	1	1	0	0	0	0	0	0	0	0	0	0	1	1	0	0
1	1	0	0	0	0	0	1	0	1	0	0	0	27	1030	0	0	0	0	0	0	0	1	1	0	0	0	1	0	1	0	0	0	0	1	1	0	1
1	1	1	1	1	0	0	1	0	1	0	0	0	26	800	1	1	0	1	1	1	0	1	1	0	0	1	0	0	0	1	0	0	0	1	1	1	0
1	1	1	1	1	0	0	0	0	1	0	1	0	27	840	1	0	1	0	1	1	0	1	1	0	1	0	0	1	0	0	0	0	0	1	0	1	0
1	0	1	1	1	0	0	1	0	1	0	0	0	27	1320	0	0	0	1	0	1	0	0	1	0	0	1	0	0	0	0	0	0	0	0	0	1	0
1	0	1	0	0	0	0	1	0	0	1	0	0	26	840	1	0	1	0	1	1	0	0	1	0	0	1	0	0	0	0	0	0	0	1	1	1	0
1	0	1	0	1	0	0	1	0	1	1	0	0	26	810	1	0	0	0	1	1	0	0	1	0	0	1	0	0	0	0	0	0	0	1	1	1	0
1	0	1	1	1	0	0	1	0	0	1	0	0	27	950	1	0	0	0	1	1	0	0	1	0	0	1	0	0	0	0	0	1	0	1	0	1	0
1	0	1	0	1	0	0	1	0	1	1	0	0	27	930	1	0	1	0	1	1	0	0	1	0	0	1	0	0	0	0	0	1	0	1	0	1	0
1	1	1	1	1	0	0	1	1	0	1	0	0	27	880	1	0	0	0	1	1	0	1	1	0	0	1	0	0	0	0	0	0	0	1	0	1	1
1	0	1	0	0	1	1	1	1	1	0	0	0	25	770	1	1	0	0	1	1	0	0	1	0	0	0	0	0	0	0	0	0	0	1	0	0	1
1	1	1	0	1	0	0	1	0	1	1	0	0	25	880	1	1	0	1	1	1	0	1	1	0	0	1	0	0	0	0	0	0	0	1	1	1	1
1	1	1	1	0	1	0	1	0	0	1	0	0	25	900	1	1	0	1	1	1	0	1	1	0	0	1	0	0	0	0	0	0	0	1	1	1	0
1	1	1	1	1	0	0	1	0	0	1	0	0	27	1010	1	1	0	0	1	1	0	1	1	0	0	0	0	0	0	0	0	0	0	1	1	1	0
1	0	1	0	0	0	0	0	0	0	1	0	0	27	840	1	1	0	0	1	1	0	0	1	0	0	0	0	0	0	0	0	0	0	1	1	1	0
1	1	1	1	1	0	0	1	1	1	0	1	0	26	1100	1	0	0	0	1	1	0	1	1	0	1	1	0	0	0	1	0	1	0	1	0	1	0
1	1	1	1	1	1	0	1	1	0	1	0	0	25	800	1	1	0	0	1	1	0	1	1	0	0	1	0	0	0	0	0	0	0	1	0	0	1
1	1	1	1	1	0	0	1	1	1	0	0	0	27	960	1	0	1	1	0	1	0	1	1	0	0	1	0	0	1	0	0	0	0	0	0	1	1
1	1	1	0	0	1	1	1	0	1	0	0	0	26	970	1	0	0	0	1	1	0	1	1	1	0	0	0	0	0	0	0	0	0	1	1	1	0
1	1	1	1	1	1	0	1	0	1	0	0	0	26	830	1	0	0	0	1	1	0	1	1	0	0	1	0	0	0	0	0	0	0	1	0	1	0
1	0	1	1	1	1	0	1	0	1	0	1	0	27	950	1	0	0	0	1	1	0	0	1	0	0	1	0	0	0	0	0	0	0	0	1	1	0
1	1	1	0	1	1	0	0	0	0	1	0	0	27	650	1	1	0	0	1	1	0	1	1	0	0	0	0	0	0	1	0	0	0	1	1	1	0
1	1	1	0	1	0	0	1	0	1	1	0	0	25	700	1	0	0	0	1	1	0	1	1	0	0	0	0	0	0	0	0	0	0	1	0	1	0
1	1	1	0	1	1	0	1	0	0	1	1	0	27	850	1	0	0	0	1	1	0	1	1	0	0	1	0	0	0	0	0	0	0	1	1	1	0
1	1	1	0	1	0	0	1	0	0	1	0	0	25	680	1	1	1	0	1	1	0	1	1	1	0	0	0	0	0	0	0	0	0	1	1	1	0
1	1	1	0	1	1	0	0	0	0	1	0	0	25	660	1	1	1	0	1	1	0	1	1	1	0	0	0	0	0	0	0	0	0	1	1	1	0
1	1	1	0	1	0	0	1	0	1	0	0	0	27	1030	1	0	0	0	1	1	0	1	1	0	0	1	0	0	0	0	0	0	0	1	0	1	0
1	1	1	0	1	0	0	1	0	1	1	0	0	25	750	1	0	0	0	1	1	0	1	1	0	0	0	0	0	0	0	0	1	0	1	1	1	0
1	1	1	0	1	0	0	0	0	1	1	0	0	25	800	1	0	0	0	1	1	0	1	1	0	0	0	0	0	0	0	0	1	0	1	1	1	0
1	1	1	0	1	0	0	1	0	0	0	0	0	25	800	1	0	0	0	1	1	0	1	1	0	1	0	0	0	0	0	0	1	0	0	1	0	0
1	1	1	0	1	1	0	0	0	1	1	0	0	26	850	1	1	0	0	1	1	0	1	1	0	0	0	0	0	0	0	0	0	0	1	1	1	0
1	1	1	0	1	0	0	1	0	1	0	0	0	26	940	1	0	0	0	1	1	0	1	1	0	0	0	0	0	0	0	0	0	0	0	1	0	0
1	1	1	0	1	0	0	1	0	1	1	0	0	27	890	1	0	0	0	1	1	0	1	0	0	0	1	0	0	0	0	0	0	0	1	0	0	0
1	1	1	0	1	1	0	1	1	1	1	0	0	27	1100	1	0	0	0	1	1	0	1	0	0	0	1	0	0	0	0	0	0	0	1	0	0	0
1	0	1	0	1	1	0	0	0	1	0	1	0	27	1080	1	0	0	0	1	1	0	0	0	0	0	1	0	0	0	0	0	0	0	0	0	0	0
1	1	1	0	1	0	0	0	0	0	0	0	0	26	1160	1	0	0	0	1	0	0	1	0	0	0	0	0	0	0	1	0	1	0	1	1	1	0
1	0	1	0	1	0	0	1	0	1	0	0	0	27	1040	1	0	0	0	1	1	0	0	0	0	0	0	0	0	0	1	0	0	0	1	0	0	0
1	1	1	1	1	1	0	1	0	0	0	0	0	26	930	1	1	0	0	1	1	0	1	0	1	0	0	0	0	1	0	0	0	0	1	1	1	0
1	0	1	0	1	0	0	0	0	0	0	0	0	27	900	1	0	0	0	1	1	0	0	0	0	0	0	0	0	0	0	0	0	0	0	1	1	0
1	0	1	0	1	0	0	1	0	0	0	1	0	27	600	1	0	0	0	1	1	0	0	0	0	0	1	1	1	1	0	0	0	0	1	1	1	0
1	1	1	0	0	0	0	0	1	1	1	0	0	26	850	1	0	0	0	1	1	0	1	0	0	0	1	0	0	0	0	0	0	0	0	1	1	0
1	1	1	0	0	0	0	1	0	0	1	0	0	24	620	1	1	1	0	1	1	0	1	0	0	0	0	0	0	0	0	0	0	0	1	0	1	0
1	1	1	1	1	0	0	1	0	1	0	0	0	26	860	1	1	0	0	1	1	0	1	0	0	0	1	0	0	1	0	0	0	0	0	1	1	0
1	0	1	0	1	1	0	1	0	0	1	0	0	26	800	1	0	0	0	1	1	0	0	0	0	1	0	0	0	0	0	0	0	0	1	0	1	0
1	0	1	0	1	1	0	0	0	0	1	0	0	27	1160	1	0	0	0	1	1	0	0	0	0	0	0	0	0	0	0	0	0	0	0	0	0	0
1	0	1	1	0	0	0	1	1	0	1	1	0	27	950	1	0	0	0	1	1	0	0	0	1	0	0	0	0	0	1	0	0	0	1	1	1	1
1	1	1	0	0	1	0	1	1	0	1	0	0	25	650	1	1	0	0	1	1	0	1	0	0	0	0	0	0	0	0	0	0	0	0	1	1	0
1	1	1	1	0	1	0	1	0	1	1	0	0	25	700	1	1	0	0	1	1	0	1	0	0	0	0	0	0	0	0	0	0	0	0	1	1	0
1	1	1	1	0	0	0	1	1	1	1	0	0	27	970	0	1	0	0	1	1	0	1	0	0	0	0	0	0	0	0	0	1	0	0	1	1	1
1	1	1	1	0	0	0	1	0	1	1	0	0	27	1180	1	1	0	0	1	1	0	1	0	0	0	0	0	0	0	0	0	0	0				0
1	1	1	0	0	1	0	1	0	1	1	0	0	27	1110	1	1	0	0	1	1	0	1	0	0	0	0	0	0	1	0	0	0	0	0	1	0	0
1	1	1	1	0	1	0	1	0	1	1	0	0	27	1070	1	1	0	0	1	1	0	1	0	0	0	0	0	0	1	0	0	0	0	0	1	0	0
1	1	1	1	0	0	1	1	0	1	1	0	0	27	1060	1	0	0	0	1	1	0	1	0	0	0	0	0	0	0	0	0	0	0	0	1	0	0
1	1	1	1	0	0	1	1	0	0	1	0	0	27	1010	1	0	0	0	1	1	0	1	0	0	0	0	0	0	0	0	0	0	0	0	1	0	0
1	1	1	0	0	0	0	1	1	0	1	0	0	25	620	1	1	0	0	1	1	0	1	0	0	0	1	0	0	0	0	0	0	0	0	1	1	1
1	1	1	0	0	0	0	1	1	0	1	0	0	25	640	1	1	0	0	1	1	0	1	0	0	0	1	0	0	0	0	0	0	0	0	1	1	1
1	1	1	0	1	0	0	0	0	1	0	0	0	25	770	1	0	0	0	1	1	0	1	0	0	1	1	0	0	0	0	0	0	0	1	0	1	0
1	0	1	1	1	0	0	0	1	0	1	0	0	25	820	1	1	0	1	1	1	0	0	0	0	0	0	0	0	1	0	0	0	0	1	1	1	0
1	1	1	0	1	0	0	1	1	1	0	1	0	26	800	1	0	1	0	1	1	0	1	0	0	0	0	0	0	0	0	0	0	0				1
1	1	1	0	1	0	0	1	0	1	0	0	0	24	690	1	0	0	0	1	1	0	1	0	0	0	1	0	0	0	0	0	0	0	1	0	1	0
1	1	1	0	1	0	0	1	1	1	1	0	0	24	795	1	0	0	0	1	1	0	1	0	0	0	1	0	0	0	0	0	1	0	0	0	0	0
1	1	1	0	1	0	0	1	0	1	1	0	0	24	880	1	0	0	0	1	1	0	1	0	0	0	1	0	0	0	0	0	1	0	0	0	0	0
1	1	1	0	1	0	0	1	0	0	1	1	0	27	700	1	0	0	0	1	0	0	1	0	0	0	1	0	0	0	1	0	0	0	1	0	1	0
1	1	1	0	1	0	0	1	0	1	1	1	0	27	900	1	1	0	0	1	1	0	1	0	0	0	0	0	0	0	0	0	0	0	1	1	1	1
1	1	1	0	1	0	0	1	0	0	1	0	0	27	990	1	0	0	1	1	1	0	1	0	0	0	0	0	0	0	0	0	1	0	0	0	1	0
1	1	1	1	1	0	0	1	1	1	1	0	0	27	1160	1	0	0	0	1	0	0	1	0	0	0	0	0	0	0	0	0	0	0	0	1	1	0
1	1	1	0	1	0	0	1	1	0	0	0	0	25	560	1	0	1	0	1	1	0	1	0	0	1	1	0	0	1	0	0	0	0	1	1	1	1
1	1	1	0	1	0	0	1	0	1	0	0	0	27	1100	1	0	0	0	1	1	0	1	0	0	0	1	0	0	1	0	0	0	0	1	1	1	0
1	1	1	0	1	1	0	1	1	1	1	0	0	26	880	1	0	0	0	1	1	0	1	0	0	0	1	0	0	1	0	1	1	0	1	0	1	1
1	1	1	0	1	0	1	1	1	0	1	0	0	26	800	1	0	0	0	1	1	0	1	0	0	0	1	0	0	1	0	1	1	0	1	0	1	1
1	1	1	0	0	0	0	1	1	1	0	1	0	27	1280	1	0	0	0	1	1	0	1	0	1	0	0	0	0	0	0	0	1	0	1	1	1	1
1	1	1	0	0	0	0	1	0	1	1	1	0	26	1270	1	0	0	0	1	1	0	1	0	0	0	0	0	0	1	0	0	0	0	1	1	1	0
1	1	1	0	1	0	0	0	0	1	0	0	0	27	1120	1	0	0	0	1	1	0	1	0	0	0	0	0	0	1	0	0	0	0	0	0	1	0
1	1	1	0	1	0	0	1	0	1	0	0	0	25	700	1	0	0	0	1	1	0	1	0	0	0	0	1	0	1	0	0	0	0	1	1	1	0
1	1	0	0	1	0	0	1	0	1	1	0	0	27	1050	1	0	0	0	1	1	0	1	0	0	0	0	0	0	0	0	0	0	0	0	0	0	0
1	1	0	0	1	0	0	1	0	0	1	0	0	27	910	1	0	0	0	1	1	0	1	0	0	0	0	0	0	0	0	0	0	0	0	0	0	0
1	1	1	0	1	1	0	1	0	0	1	0	0	27	1050	1	0	1	0	1	1	0	1	0	0	0	0	0	0	0	0	0	0	0	0	1	1	0
1	1	1	0	1	1	0	1	1	0	1	0	0	24	595	1	0	0	0	1	1	0	1	0	1	0	0	0	0	0	0	0	1	0	0	0	0	0
1	1	1	0	1	0	0	1	1	0	1	0	0	24	700	1	0	0	0	1	1	0	1	0	1	0	0	0	0	0	0	0	1	0	0	0	0	0
1	1	1	0	1	0	0	1	0	0	1	0	0	25	850	1	0	0	0	1	1	0	1	0	0	0	1	0	0	0	0	0	0	0	0	0	1	0
1	1	1	0	1	0	0	1	0	0	0	1	0	26	930	1	0	0	0	1	1	0	1	0	1	0	0	0	0	0	1	0	1	0	1	1	1	0
1	1	1	0	1	0	0	1	0	1	0	1	0	26	900	1	0	0	0	1	0	0	1	0	0	1	0	0	0	0	1	0	1	0	0	1	1	0
1	1	1	0	0	0	0	0	1	1	0	0	0	26	980	1	0	0	0	1	1	0	1	0	0	0	1	0	0	0	0	0	0	0	1	1	1	1
1	1	1	0	1	0	0	1	1	0	1	0	0	24	620	1	1	0	0	1	1	0	1	0	0	0	0	0	0	0	0	0	1	0	1	1	0	0
1	1	0	0	1	0	0	1	1	1	1	0	0	24	570	1	1	0	0	1	1	0	1	0	0	0	0	0	0	0	0	0	1	0	1	1	0	0
1	1	1	0	1	0	0	1	1	0	0	0	0	26	830	1	0	0	0	1	1	0	1	0	0	0	0	0	0	0	0	0	0	0	0	0	0	0
1	1	1	0	1	1	0	1	0	1	0	0	0	27	980	1	1	0	0	1	1	0	1	0	0	0	0	0	0	1	0	0	1	0	1	1	1	0
1	1	1	0	1	0	0	1	1	0	1	0	0	25	750	1	0	0	0	1	1	0	1	0	0	0	1	0	0	1	0	0	0	0	1	0	1	0
1	1	1	0	1	0	0	1	1	1	0	0	0	25	900	1	1	0	0	1	1	0	1	0	0	0	1	0	0	1	0	0	0	0	1	0	1	0
1	1	1	0	1	0	0	1	1	0	0	1	0	27	990	1	1	0	0	1	1	0	1	0	1	0	1	0	0	0	0	0	0	0	1	1	1	1
1	0	1	0	0	0	0	1	1	0	1	0	0	25	700	1	1	0	0	1	1	0	0	0	0	0	0	0	0	0	0	0	0	0	1	0	1	0
1	0	1	0	0	0	0	1	1	0	0	0	0	24	750	1	0	0	0	1	1	0	0	0	0	0	1	0	0	0	0	0	0	0	0	0	1	1
1	1	1	0	1	0	0	1	0	0	1	0	0	25	760	1	0	1	0	1	1	0	1	0	0	1	1	0	0	0	1	0	0	0	1	1	0	0
1	1	1	0	1	0	0	1	0	1	1	0	0	25	920	1	0	0	0	1	1	0	1	0	0	1	1	0	0	0	1	0	0	0	1	1	0	0
1	0	1	0	1	0	0	1	1	1	0	1	0	26	940	1	0	0	0	1	1	0	0	0	0	0	0	0	0	0	0	0	0	0	0	0	0	0
1	1	1	1	1	0	0	0	1	1	1	1	0	26	940	1	0	0	0	1	1	0	1	0	0	0	0	0	0	1	1	0	0	0	0	1	1	1
1	1	1	0	0	0	1	1	1	0	1	0	0	25	720	1	1	0	0	1	1	0	1	0	0	0	1	0	0	0	0	0	0	0	1	1	1	1
1	0	1	0	0	0	0	0	1	0	1	0	0	23	520	1	0	0	0	1	1	0	0	0	0	0	0	0	0	0	0	0	0	0	1	1	1	1
